# Supplementary material for: Protective Effects of Natural Products, Functional Foods, and Probiotics on NSAID-Induced Small Intestinal Injury: A Systematic Review with Mechanistic Considerations of Oxidative Stress and Microbiome Modulation
Source: Antioxidants (Basel). 2026 Jul 21;15(7):903. doi: 10.3390/antiox15070903 (PMC13405968; doi:10.3390/antiox15070903)
Supplement: Supplementary file 1 [file antioxidants-15-00903-s001.zip]

Archive with 1 entries (1 files):
- antioxidants-4369344-supplementary.pdf
